# Supplementary material for: Structural insights into the regulation, ligand recognition, and oligomerization of bacterial STING
Source: Nat Commun. 2023 Dec 21;14:8519. doi: 10.1038/s41467-023-44052-x (PMC10739871; doi:10.1038/s41467-023-44052-x)
Supplement: Supplementary file 4 — Source Data [file 41467_2023_44052_MOESM4_ESM.xlsx]

## Sheet: Fig. 3i
Title	Structural insights into the regulation, ligand recognition, and oligomerization of bacterial STING
Author	Mei-Hui Hou, Yu-Chuan Wang, Chia-Shin Yang, Kuei-Fen Liao, Je-Wei Chang, Orion Shih, Yi-Qi Yeh, Manoj Kumar Sriramoju, Tzu-Wen Weng, U-Ser Jeng, Shang-Te Danny Hsu, and Yeh Chen*
Figure 3i
	Control			LrTIR-STINGWT			LrTIR-STINGlid-->loop
Time (min)	OD600 (Replicate1)	OD600 (Replicate2)	OD600 (Replicate3)	OD600 (Replicate1)	OD600 (Replicate2)	OD600 (Replicate3)	OD600 (Replicate1)	OD600 (Replicate2)	OD600 (Replicate3)
0	0.047	0.046	0.046	0.038	0.04	0.04	0.043	0.046	0.046
20	0.049	0.048	0.048	0.036	0.036	0.037	0.044	0.048	0.045
40	0.069	0.068	0.068	0.045	0.043	0.044	0.049	0.052	0.05
60	0.113	0.112	0.112	0.058	0.059	0.061	0.055	0.058	0.057
80	0.181	0.184	0.184	0.085	0.084	0.088	0.059	0.061	0.061
100	0.27	0.28	0.28	0.13	0.126	0.133	0.064	0.066	0.066
120	0.345	0.357	0.357	0.199	0.191	0.2	0.068	0.07	0.071
140	0.435	0.442	0.442	0.272	0.265	0.274	0.071	0.074	0.075
160	0.492	0.496	0.496	0.335	0.327	0.339	0.075	0.078	0.079
180	0.548	0.549	0.549	0.413	0.41	0.419	0.079	0.083	0.083
200	0.599	0.599	0.599	0.454	0.45	0.461	0.084	0.087	0.087
220	0.639	0.638	0.638	0.489	0.489	0.495	0.088	0.092	0.092
240	0.67	0.671	0.671	0.523	0.522	0.528	0.093	0.097	0.097
260	0.703	0.702	0.702	0.553	0.552	0.559	0.1	0.102	0.102
280	0.747	0.743	0.743	0.576	0.575	0.583	0.106	0.11	0.109
300	0.773	0.772	0.772	0.601	0.598	0.606	0.114	0.117	0.116
320	0.801	0.793	0.793	0.638	0.637	0.638	0.122	0.126	0.124
340	0.821	0.821	0.821	0.67	0.666	0.673	0.132	0.136	0.135
360	0.848	0.842	0.842	0.699	0.693	0.704	0.146	0.151	0.148
380	0.872	0.868	0.868	0.732	0.725	0.736	0.162	0.168	0.163
400	0.891	0.891	0.891	0.751	0.743	0.761	0.18	0.188	0.182
420	0.904	0.908	0.908	0.765	0.756	0.775	0.204	0.212	0.205
440	0.904	0.916	0.916	0.78	0.772	0.788	0.227	0.238	0.229

## Sheet: Fig. 3j
Title	Structural insights into the regulation, ligand recognition, and oligomerization of bacterial STING
Author	Mei-Hui Hou, Yu-Chuan Wang, Chia-Shin Yang, Kuei-Fen Liao, Je-Wei Chang, Orion Shih, Yi-Qi Yeh, Manoj Kumar Sriramoju, Tzu-Wen Weng, U-Ser Jeng, Shang-Te Danny Hsu, and Yeh Chen*
Figure 3j
	Uninfected			LrTIR-STINGWT			LrTIR-STINGlid-->loop
Time (min)	OD600 (Replicate1)	OD600 (Replicate2)	OD600 (Replicate3)	OD600 (Replicate1)	OD600 (Replicate2)	OD600 (Replicate3)	OD600 (Replicate1)	OD600 (Replicate2)	OD600 (Replicate3)
0	0.082	0.082	0.082	0.043	0.048	0.043	0.127	0.132	0.112
13	0.114	0.11	0.108	0.057	0.059	0.055	0.179	0.185	0.16
28	0.157	0.15	0.15	0.082	0.084	0.081	0.231	0.238	0.208
43	0.214	0.204	0.205	0.1	0.098	0.097	0.254	0.261	0.234
58	0.271	0.261	0.263	0.113	0.112	0.109	0.232	0.236	0.22
73	0.344	0.332	0.336	0.101	0.1	0.097	0.219	0.223	0.212
88	0.419	0.405	0.412	0.101	0.1	0.099	0.216	0.22	0.211
103	0.486	0.474	0.478	0.108	0.107	0.104	0.217	0.22	0.208
118	0.539	0.53	0.533	0.115	0.115	0.112	0.216	0.221	0.214
133	0.588	0.58	0.584	0.124	0.123	0.119	0.22	0.223	0.219
148	0.631	0.621	0.626	0.132	0.129	0.125	0.222	0.228	0.224
163	0.659	0.647	0.654	0.138	0.135	0.13	0.226	0.231	0.226
178	0.669	0.656	0.667	0.142	0.14	0.135	0.231	0.235	0.227
193	0.676	0.662	0.676	0.143	0.141	0.135	0.233	0.238	0.231
208	0.688	0.672	0.687	0.14	0.14	0.132	0.239	0.243	0.232
223	0.707	0.691	0.702	0.14	0.136	0.126	0.242	0.244	0.237
238	0.722	0.707	0.719	0.134	0.132	0.115	0.245	0.246	0.234
253	0.747	0.727	0.746	0.129	0.124	0.098	0.246	0.248	0.236
268	0.776	0.758	0.774	0.12	0.112	0.078	0.243	0.244	0.231
283	0.801	0.784	0.799	0.108	0.096	0.058	0.242	0.242	0.228
298	0.821	0.803	0.818	0.092	0.078	0.043	0.238	0.238	0.213
313	0.843	0.825	0.842	0.073	0.06	0.033	0.23	0.231	0.199
328	0.862	0.848	0.86	0.056	0.046	0.027	0.221	0.223	0.175
343	0.881	0.869	0.882	0.043	0.036	0.023	0.196	0.201	0.142
358	0.899	0.888	0.902	0.035	0.03	0.021	0.165	0.17	0.116
373	0.917	0.909	0.923	0.029	0.026	0.019	0.132	0.132	0.102
388	0.933	0.928	0.941	0.025	0.023	0.018	0.109	0.112	0.093
403	0.952	0.945	0.963	0.022	0.021	0.017	0.098	0.101	0.087
418	0.965	0.964	0.979	0.02	0.02	0.016	0.095	0.095	0.084
433	0.976	0.979	0.992	0.02	0.019	0.015	0.089	0.09	0.082
448	0.985	0.991	1.005	0.019	0.018	0.015	0.085	0.086	0.078
463	0.996	1.004	1.017	0.018	0.018	0.015	0.084	0.084	0.075
478	1.004	1.011	1.03	0.018	0.018	0.014	0.085	0.082	0.072

## Sheet: Fig. 4a
Title	Structural insights into the regulation, ligand recognition, and oligomerization of bacterial STING
Author	Mei-Hui Hou, Yu-Chuan Wang, Chia-Shin Yang, Kuei-Fen Liao, Je-Wei Chang, Orion Shih, Yi-Qi Yeh, Manoj Kumar Sriramoju, Tzu-Wen Weng, U-Ser Jeng, Shang-Te Danny Hsu, and Yeh Chen*
Figure 4a
	ElTIR-STING					MyTIR-STING
ΔRFU after 10 mins	Apo	1 μM cAA	10 μM cAA	100 μM cAA		Apo	1 μM cGG
Replicate_1	4012	3756	4211	3852		1982	31707
Replicate_2	6177	9276	4642	4467		1840	30806
Replicate_3	5267	3735	3586	4282		2106	32209
Average	5152	5589	4146.33	4200.33		1976	31574
Standard deviation	887.59	2607.12	433.528	257.628		108.677	580.442

## Sheet: Fig. 4b
Title	Structural insights into the regulation, ligand recognition, and oligomerization of bacterial STING
Author	Mei-Hui Hou, Yu-Chuan Wang, Chia-Shin Yang, Kuei-Fen Liao, Je-Wei Chang, Orion Shih, Yi-Qi Yeh, Manoj Kumar Sriramoju, Tzu-Wen Weng, U-Ser Jeng, Shang-Te Danny Hsu, and Yeh Chen*
Figure 4b
	Control			ElTIR-STING			ElTIR-STING + cAA
Time (min)	OD600 (Replicate1)	OD600 (Replicate2)	OD600 (Replicate3)	OD600 (Replicate1)	OD600 (Replicate2)	OD600 (Replicate3)	OD600 (Replicate1)	OD600 (Replicate2)	OD600 (Replicate3)
0	0.037	0.041	0.042	0.029	0.03	0.03	0.028	0.028	0.026
20	0.043	0.046	0.047	0.037	0.037	0.038	0.036	0.037	0.034
40	0.065	0.068	0.069	0.055	0.055	0.056	0.056	0.056	0.054
60	0.102	0.106	0.11	0.081	0.082	0.082	0.083	0.083	0.079
80	0.158	0.168	0.174	0.12	0.124	0.122	0.125	0.124	0.119
100	0.229	0.249	0.259	0.177	0.185	0.18	0.186	0.183	0.175
120	0.296	0.317	0.331	0.243	0.254	0.25	0.252	0.252	0.244
140	0.383	0.393	0.404	0.321	0.327	0.325	0.33	0.331	0.326
160	0.469	0.473	0.481	0.394	0.398	0.393	0.408	0.408	0.41
180	0.527	0.524	0.53	0.472	0.471	0.468	0.503	0.497	0.506
200	0.583	0.572	0.58	0.532	0.533	0.531	0.563	0.565	0.575
220	0.63	0.619	0.63	0.571	0.573	0.572	0.612	0.615	0.627
240	0.67	0.659	0.67	0.611	0.612	0.611	0.66	0.66	0.677
260	0.707	0.696	0.709	0.649	0.649	0.65	0.7	0.704	0.715
280	0.754	0.744	0.758	0.678	0.679	0.679	0.73	0.732	0.743
300	0.786	0.775	0.788	0.707	0.709	0.708	0.765	0.764	0.784
320	0.823	0.806	0.819	0.745	0.742	0.742	0.798	0.804	0.81
340	0.851	0.841	0.855	0.768	0.775	0.776	0.822	0.831	0.839
360	0.873	0.865	0.878	0.786	0.798	0.799	0.854	0.863	0.865
380	0.896	0.887	0.9	0.811	0.825	0.828	0.875	0.886	0.885
400	0.911	0.905	0.919	0.827	0.842	0.846	0.892	0.904	0.902
420	0.92	0.919	0.931	0.84	0.858	0.858	0.901	0.917	0.912
440	0.927	0.927	0.941	0.847	0.869	0.872	0.911	0.927	0.92
460	0.93	0.934	0.948	0.854	0.876	0.878	0.919	0.935	0.929
480	0.937	0.937	0.952	0.859	0.884	0.885	0.926	0.943	0.935
500	0.94	0.942	0.956	0.86	0.888	0.89	0.933	0.952	0.942

## Sheet: Fig. 4c
Title	Structural insights into the regulation, ligand recognition, and oligomerization of bacterial STING
Author	Mei-Hui Hou, Yu-Chuan Wang, Chia-Shin Yang, Kuei-Fen Liao, Je-Wei Chang, Orion Shih, Yi-Qi Yeh, Manoj Kumar Sriramoju, Tzu-Wen Weng, U-Ser Jeng, Shang-Te Danny Hsu, and Yeh Chen*
Figure 4c
	Control (Uninfected)			Control (MOI = 1)			Control (MOI = 0.01)			ElTIR-STING (Uninfected)			ElTIR-STING (MOI = 1)			ElTIR-STING (MOI = 0.01)
Time (min)	OD600 (Replicate 1)	OD600 (Replicate 2)	OD600 (Replicate 3)	OD600 (Replicate 1)	OD600 (Replicate 2)	OD600 (Replicate 3)	OD600 (Replicate 1)	OD600 (Replicate 2)	OD600 (Replicate 3)	OD600 (Replicate 1)	OD600 (Replicate 2)	OD600 (Replicate 3)	OD600 (Replicate 1)	OD600 (Replicate 2)	OD600 (Replicate 3)	OD600 (Replicate 1)	OD600 (Replicate 2)	OD600 (Replicate 3)
0	0	0	0	0.003	0.005	0.006	0.004	0.003	0.002	0.008	0.01	0.01	0.008	0.01	0.01	0.01	0.01	0.008
15	0.001	0.001	0	0.004	0.006	0.007	0.009	0.004	0.004	0.01	0.011	0.012	0.01	0.012	0.013	0.01	0.014	0.01
30	0.004	0.004	0.003	0.006	0.008	0.008	0.008	0.008	0.006	0.015	0.017	0.017	0.014	0.017	0.015	0.014	0.019	0.015
45	0.007	0.007	0.006	0.006	0.008	0.008	0.011	0.011	0.009	0.023	0.024	0.024	0.015	0.018	0.017	0.021	0.025	0.021
60	0.012	0.012	0.012	0.007	0.009	0.009	0.016	0.015	0.013	0.033	0.034	0.034	0.017	0.019	0.018	0.03	0.034	0.029
75	0.02	0.019	0.019	0.008	0.01	0.01	0.019	0.019	0.017	0.047	0.048	0.049	0.017	0.02	0.018	0.044	0.037	0.035
90	0.028	0.028	0.03	0.009	0.011	0.011	0.023	0.019	0.019	0.065	0.066	0.067	0.019	0.021	0.02	0.041	0.041	0.04
105	0.043	0.042	0.044	0.01	0.012	0.012	0.025	0.022	0.022	0.089	0.09	0.091	0.021	0.023	0.022	0.043	0.044	0.042
120	0.062	0.06	0.064	0.011	0.012	0.013	0.028	0.025	0.025	0.119	0.122	0.121	0.022	0.024	0.024	0.048	0.049	0.046
135	0.086	0.083	0.089	0.011	0.013	0.013	0.031	0.029	0.028	0.158	0.163	0.163	0.024	0.025	0.025	0.052	0.053	0.05
150	0.114	0.11	0.12	0.012	0.014	0.014	0.034	0.031	0.031	0.206	0.211	0.209	0.025	0.026	0.026	0.056	0.057	0.055
165	0.15	0.145	0.157	0.012	0.014	0.014	0.037	0.034	0.033	0.261	0.267	0.267	0.026	0.027	0.026	0.06	0.061	0.058
180	0.186	0.18	0.195	0.013	0.014	0.014	0.04	0.037	0.035	0.325	0.332	0.332	0.026	0.028	0.027	0.063	0.064	0.061
195	0.229	0.222	0.238	0.013	0.014	0.015	0.041	0.039	0.036	0.387	0.399	0.401	0.026	0.029	0.028	0.065	0.067	0.063
210	0.27	0.263	0.281	0.012	0.014	0.014	0.043	0.039	0.037	0.443	0.458	0.46	0.027	0.029	0.028	0.068	0.069	0.064
225	0.319	0.31	0.329	0.013	0.014	0.014	0.044	0.039	0.039	0.498	0.511	0.513	0.026	0.029	0.028	0.069	0.07	0.066
240	0.364	0.357	0.372	0.012	0.014	0.015	0.045	0.04	0.039	0.549	0.563	0.568	0.027	0.029	0.028	0.069	0.071	0.066
255	0.402	0.396	0.411	0.012	0.013	0.014	0.044	0.041	0.039	0.59	0.605	0.609	0.027	0.029	0.028	0.07	0.072	0.065
270	0.44	0.432	0.449	0.012	0.013	0.014	0.046	0.041	0.039	0.621	0.64	0.643	0.027	0.029	0.028	0.069	0.071	0.065
285	0.471	0.464	0.481	0.011	0.013	0.014	0.045	0.041	0.038	0.638	0.661	0.663	0.027	0.028	0.028	0.068	0.072	0.063
300	0.498	0.491	0.505	0.011	0.013	0.014	0.044	0.04	0.037	0.653	0.674	0.677	0.026	0.028	0.027	0.066	0.07	0.06

## Sheet: Fig. 4d
Title	Structural insights into the regulation, ligand recognition, and oligomerization of bacterial STING
Author	Mei-Hui Hou, Yu-Chuan Wang, Chia-Shin Yang, Kuei-Fen Liao, Je-Wei Chang, Orion Shih, Yi-Qi Yeh, Manoj Kumar Sriramoju, Tzu-Wen Weng, U-Ser Jeng, Shang-Te Danny Hsu, and Yeh Chen*
Figure 4d
	ElTIR-STING + CdaSL44F (Uninfected)			ElTIR-STING + CdaSL44F (MOI = 1)			ElTIR-STING + CdaSL44F (MOI = 0.01)			ElTIR-STING + cAA (Uninfected)			ElTIR-STING + cAA (MOI = 1)			ElTIR-STING + cAA (MOI = 0.01)
Time (min)	OD600 (Replicate 1)	OD600 (Replicate 2)	OD600 (Replicate 3)	OD600 (Replicate 1)	OD600 (Replicate 2)	OD600 (Replicate 3)	OD600 (Replicate 1)	OD600 (Replicate 2)	OD600 (Replicate 3)	OD600 (Replicate 1)	OD600 (Replicate 2)	OD600 (Replicate 3)	OD600 (Replicate 1)	OD600 (Replicate 2)	OD600 (Replicate 3)	OD600 (Replicate 1)	OD600 (Replicate 2)	OD600 (Replicate 3)
0	0.014	0.015	0.015	0.017	0.016	0.015	0.015	0.017	0.014	0.01	0.01	0.011	0.012	0.011	0.007	0.009	0.011	0.009
15	0.018	0.02	0.019	0.021	0.02	0.018	0.019	0.021	0.019	0.016	0.012	0.012	0.014	0.014	0.008	0.011	0.013	0.012
30	0.027	0.028	0.027	0.026	0.025	0.023	0.027	0.028	0.027	0.025	0.017	0.017	0.017	0.015	0.011	0.015	0.017	0.016
45	0.039	0.04	0.04	0.029	0.029	0.027	0.039	0.041	0.038	0.032	0.023	0.024	0.019	0.018	0.012	0.021	0.024	0.023
60	0.057	0.057	0.056	0.033	0.033	0.031	0.052	0.055	0.053	0.034	0.033	0.033	0.021	0.019	0.014	0.03	0.032	0.03
75	0.08	0.082	0.08	0.033	0.034	0.032	0.061	0.064	0.063	0.049	0.047	0.046	0.021	0.02	0.015	0.036	0.038	0.036
90	0.113	0.112	0.111	0.036	0.036	0.035	0.069	0.071	0.068	0.067	0.064	0.063	0.023	0.021	0.016	0.04	0.043	0.04
105	0.151	0.153	0.15	0.04	0.04	0.038	0.07	0.074	0.069	0.091	0.087	0.087	0.025	0.023	0.018	0.042	0.045	0.041
120	0.197	0.199	0.197	0.043	0.043	0.041	0.076	0.08	0.075	0.121	0.117	0.116	0.027	0.025	0.019	0.046	0.05	0.046
135	0.254	0.256	0.253	0.045	0.045	0.043	0.084	0.087	0.082	0.16	0.155	0.152	0.028	0.025	0.02	0.05	0.053	0.049
150	0.326	0.327	0.326	0.047	0.047	0.045	0.091	0.096	0.088	0.208	0.2	0.197	0.029	0.027	0.021	0.054	0.057	0.062
165	0.401	0.401	0.399	0.048	0.048	0.046	0.097	0.102	0.095	0.262	0.252	0.247	0.03	0.028	0.022	0.058	0.06	0.056
180	0.469	0.469	0.469	0.049	0.049	0.047	0.101	0.105	0.097	0.327	0.313	0.308	0.03	0.029	0.022	0.061	0.064	0.058
195	0.524	0.525	0.524	0.049	0.049	0.047	0.104	0.108	0.1	0.398	0.381	0.379	0.031	0.029	0.022	0.063	0.066	0.069
210	0.567	0.573	0.572	0.05	0.049	0.047	0.107	0.11	0.101	0.459	0.441	0.44	0.031	0.029	0.023	0.065	0.067	0.062
225	0.603	0.607	0.61	0.049	0.049	0.047	0.107	0.112	0.101	0.518	0.501	0.5	0.032	0.029	0.023	0.067	0.07	0.061
240	0.634	0.636	0.639	0.048	0.047	0.046	0.108	0.112	0.099	0.574	0.558	0.555	0.032	0.029	0.023	0.067	0.069	0.072
255	0.654	0.656	0.658	0.046	0.046	0.044	0.107	0.11	0.094	0.62	0.606	0.602	0.032	0.029	0.023	0.068	0.074	0.06
270	0.663	0.665	0.668	0.044	0.043	0.042	0.103	0.105	0.081	0.656	0.645	0.642	0.032	0.03	0.023	0.068	0.069	0.058
285	0.664	0.667	0.671	0.041	0.039	0.038	0.096	0.095	0.06	0.679	0.674	0.675	0.031	0.029	0.022	0.068	0.068	0.055
300	0.663	0.667	0.67	0.036	0.035	0.033	0.078	0.076	0.038	0.693	0.687	0.687	0.031	0.03	0.023	0.067	0.065	0.055

## Sheet: Fig. 5i
Title	Structural insights into the regulation, ligand recognition, and oligomerization of bacterial STING
Author	Mei-Hui Hou, Yu-Chuan Wang, Chia-Shin Yang, Kuei-Fen Liao, Je-Wei Chang, Orion Shih, Yi-Qi Yeh, Manoj Kumar Sriramoju, Tzu-Wen Weng, U-Ser Jeng, Shang-Te Danny Hsu, and Yeh Chen*
Figure 5i
	Uninfected			Empty vector			RiTIR-STINGWT			RiTIR-STINGG302E			RiTIR-STINGN270E/N273E/Y292E
Time post infection (min)	OD600 (Replicate 1)	OD600 (Replicate 2)	OD600 (Replicate 3)	OD600 (Replicate 1)	OD600 (Replicate 2)	OD600 (Replicate 3)	OD600 (Replicate 1)	OD600 (Replicate 2)	OD600 (Replicate 3)	OD600 (Replicate 1)	OD600 (Replicate 2)	OD600 (Replicate 3)	OD600 (Replicate 1)	OD600 (Replicate 2)	OD600 (Replicate 3)
0	0.062	0.061	0.066	0.004	0.003	0.002	0.236	0.246	0.247	0.003	0.003	0.003	0.128	0.125	0.129
15	0.075	0.072	0.074	0.009	0.004	0.004	0.262	0.27	0.27	0.002	0.002	0.002	0.177	0.174	0.177
30	0.094	0.089	0.092	0.008	0.008	0.006	0.307	0.312	0.316	0	0	-0.001	0.226	0.223	0.225
45	0.12	0.113	0.116	0.011	0.011	0.009	0.364	0.366	0.372	0.001	0.001	0	0.258	0.253	0.255
60	0.152	0.143	0.148	0.016	0.015	0.013	0.419	0.419	0.426	0.003	0.003	0.002	0.26	0.254	0.249
75	0.192	0.181	0.186	0.019	0.019	0.017	0.463	0.469	0.469	0.003	0.003	0.003	0.225	0.221	0.218
90	0.232	0.217	0.225	0.023	0.019	0.019	0.502	0.512	0.508	0.004	0.004	0.003	0.23	0.225	0.22
105	0.281	0.262	0.271	0.025	0.022	0.022	0.528	0.545	0.533	0.005	0.005	0.005	0.243	0.239	0.23
120	0.337	0.314	0.324	0.028	0.025	0.025	0.531	0.546	0.535	0.003	0.003	0.002	0.259	0.254	0.24
135	0.402	0.374	0.386	0.031	0.029	0.028	0.536	0.548	0.538	0.007	0.008	0.006	0.276	0.27	0.254
150	0.456	0.429	0.439	0.034	0.031	0.031	0.527	0.541	0.529	0.007	0.009	0.006	0.29	0.285	0.267
165	0.507	0.483	0.493	0.037	0.034	0.033	0.517	0.529	0.522	0.009	0.01	0.008	0.303	0.298	0.277
180	0.561	0.534	0.544	0.04	0.037	0.035	0.509	0.523	0.515	0.009	0.011	0.008	0.315	0.309	0.288
195	0.611	0.585	0.593	0.041	0.039	0.036	0.503	0.522	0.513	0.01	0.011	0.008	0.323	0.319	0.294
210	0.653	0.632	0.638	0.043	0.039	0.037	0.501	0.522	0.503	0.01	0.012	0.009	0.327	0.322	0.299
225	0.691	0.674	0.679	0.044	0.039	0.039	0.5	0.531	0.504	0.011	0.012	0.009	0.334	0.327	0.303
240	0.723	0.713	0.714	0.045	0.04	0.039	0.5	0.546	0.51	0.01	0.012	0.009	0.333	0.327	0.303
